# Supplementary material for: Ultrarare Variants in DNA Damage Repair and Mitochondrial Genes in Pediatric Acute-Onset Neuropsychiatric Syndrome and Acute Behavioral Regression in Neurodevelopmental Disorders
Source: medRxiv. 2025 Aug 27:2025.08.27.25333852. Preprint. [Version 1] doi: 10.1101/2025.08.27.25333852 (PMC12393629; doi:10.1101/2025.08.27.25333852)
Supplement: Supplement 1 — Supplemental Table 1. Comprehensive assessment of each gene shown in the main Table. Abbreviations: Age at onset of symptoms given in blocks of 5 years; (MAF (minor allele frequency); chr. (Chromosomal locus, hg19 coordinates); rs # (Reference SNP cluster ID); CADD score (Combined Annotation Dependent Depletion – see methods for details); AM (AlphaMissense). [file media-1.xlsx]

## Sheet: Sheet1
					Supplementary Table 1: DNA Repair and Mitochondrial Variants
Case#	Study ID	Diagnosis	Sex/Age at Onset	DNA repair genes	Variant	rs # or chr. pos.	MAF	CADD/AM	VarSome or SpliceAI score	ClinVar	Franklin	Inheritance	Other Genes	Sequencing
1	DC_PANS	PANS/Cognitive Decline	F/6-10	CUX1	nonsynonymous, c.G1808A; pR603Q	novel, chr7:102,197,186	unknown	38/P	pathogenic PP3	VUS	VUS, PM2	de novo	none	WES GeneDx
2	JN_ASDR	ASD/regression	F/1-5	CUX1	nonsynonymous, c.G1808A; pR603Q	novel, chr7:102,197,186	unknown	38/P	pathogenic PP3	VUS	VUS, PM2	de novo	none	WES GeneDx
3	B1PFA	PANS/PFAPA	M/6-10	CUX1	nonsynonymous, c.T1822C;p.Y608H	rs782670312	8e-06	28.8/P	pathogenic PP3	no data	VUS, PM2	maternal	none	WES
4	DUZG	PANS	M-5-10	STK19/UVSSA	splice donor, c.815+1G>A/splice acceptor, c.551-1G>T	rs752938149/rs886579502	0.0001/0.000014	33/33	0.54/0.95	no data	VUS, PM2/likely pathogenic, PVS1	both paternal	DUOX2	WES
5	MC_PANS	regression/PANS	F/1-5	MYT1	nonsynonymous, c.C2726T;p.A909V, C2807T	rs1377612353	1e-05	31/AMB	pathogenic PP3	no data	VUS, PM2	paternal	none	WES
6	LM_ASDRP	ASD/regression	M/1-5	TEP1	splice acceptor exon5:c.871-2A>G	rs143496437	0.0002	31/NA	0.91	no data	VUS, PM2	maternal	BTNL9, VNN1	WES
7	MKJ_PANS	PANS	F/6-10	USP45/PARP14	stopgain, A1462T; p.K488*/splice donor exon2:c.321+1G>A	rs189281869/rs201755391	0.0001/0.0008	34/NA	VUS/0.71	VUS	likely pathogenic, PVS1/ VUS ,PM2	maternal/paternal	CCR9	WES
8	OBF-PANS	ASD/regression/PANS	M6-10	EP300	nonsynonymous, c.C7043T; p.S2348F/in-frame del c2209-2213	novel, chr22:41178832 /rs587778256	0.000007/0.001	24.9/P	VUS	VUS/variable	VUS, PM2/benign, PM4	maternal haplotype	CSMD1	WES
9	EPI24-NTEP	PANS	M16-20	PIDD1	frameshift c.2308delG; p.A770Lfs*8	rs763264127	(0.000061	NA	no data	not found	likely pathogenic, PVS1	unknown	none	WES
10	AF_PANS	ASD/regression	F/1-5	TREX1	c.G311A; p.R104H:c.G341A; p.R114H	rs72556554	0.0003	28.9/NF	pathogenic PP3	pathogenic	pathogenic,PM3	father	SLC7A7	WES
11	SGAD	ASD/PANS/regression	F/11-15	ADNP	nonsynonymous, c.2149C>; :p.R717C	rs186178058	6e-05	28/P	pathogenic PP3	likely benign	VUS, PM2	paternal	none	WGS
12	NF_PANS	ASD/infection-induced behavioral changes	M/1-5	SAMHD1	stopgain, c.658C>T; p.Arg220*	rs1335417539	1e-05	38/NA	VUS	pathogenic	pathogenic, PS4	paternal	GRIN2A	invitae epilepsy panel
13	OA_PANS	PANS	F/6-10	FANCD2	stopgain,c.C2380T; p.R794*	rs755350165	8e-06	37/NA	VUS	pathogenic	pathogenic, PM3	maternal	RNASEH2B	Invitae autoimmune panel
14	GN_PANS	PANS/learning disability/dyscalculia	M6-10	RAD54L	stopgain, c.C1525T; p.R509X	rs369179043	4e-05	37/NA	no data	not found	likely pathogenic, PVS1	paternal	BRMS1	WES
Case#	Study ID	Diagnosis	Sex/Age at Onset	Mitochondrial Genes	Variant	rs or chr. pos.	MAF	CADD/AM	VarSome or SpliceAI score	ClinVar	Franklin	Inheritance	Other Genes	Sequencing
15	KDWP	ASD/PANS	F/1-5	PRKN	exon 2/3 del	Chr6:162643775-162940281	unknown	N/A	N/A	not found	N/A	de novo	LGALS4, NOD2	WES
16	AMPP	ASD/seronegative AE	F/1-5	POLG (FANCI 3'UTR)	nonsynonymous, c.3677T>A; p.L1226H	novel, chr15:89316794	unknown	23/B	benign BP4	VUS	VUS, PM2	de novo	PRRT2	CeGaT WES trio
