# Supplementary material for: Ultrarare Variants in DNA Damage Repair and Mitochondrial Genes in Pediatric Acute-Onset Neuropsychiatric Syndrome and Acute Behavioral Regression in Neurodevelopmental Disorders
Source: medRxiv. 2025 Aug 27:2025.08.27.25333852. Preprint. [Version 1] doi: 10.1101/2025.08.27.25333852 (PMC12393629; doi:10.1101/2025.08.27.25333852)
Supplement: Supplement 2 — Supplemental Table 2. List of additional variants of interest. See Table Legend for abbreviations [file media-2.xlsx]

## Sheet: Sheet1
				Supplementary Table 2: Other Genes of Interest
Case#	Study ID	Diagnosis	DNA repair genes	Other Genes	Variant	rs # or chr. pos.	MAF	CADD/AM	VarSome/SpliceAI score	ClinVar	Franklin	Inheritance
4	DUZG	PANS	STK19/UVSSA	DUOX2	c.3847+2T>C splice donor	rs199752932	6e-05	N/A	no data/donor loss 0.96	conflicting	VUS PM2	paternal
6	LM_ASDRP	ASD/regression	TEP1	VNN1	c.1065delA:p.V356Ffs*10	chr6:132692346	8e-06	N/A	no data	no data	VUS PM2	paternal
6	LM_ASDRP	ASD/regression	TEP1	BTNL9	c.C464G:p.S155X, stopgain	rs372177180	4e-06	N/A	no data	no ata	VUS PM2	maternal
7	MKJ_PANS	PANS	USP45/PARP14	CCR9	c.114dupC:p.L39Pfs*44, frameshift	rs1395192827	4e-06	N/A	no data	no data	N/A	de novo
8	OBF-PANS	ASD/regression/PANS	EP300	CSMD1	c.C6082T:p.L2028F, nonsynonymous	rs754486623	8e-06	22/8/P	no data	no data	VUS PM2	maternal
10	AF_PANS	ASD/regression	TREX1	SLC7A7	c.T1273C:p.C425R, nonsynonymous	rs386833802	7e-06	29.9/pathogenic	pathogenic PP3	likely pathogenic	VUS PM2	paternal
12	NF_PANS	ASD/infection-induced behavioral changes	SAMHD1	GRIN2A	c.1651+2T>A Splice donor	rs2141341781	unknown	N/A	pathogenic/onor loss 0.99	pathogenic	pathogenic PVS1	unknown
13	OA_PANS	PANS	FANCD2	RNASEH2B	c.529G>A, p.A177T nonsynonymous	rs75184679	0.001	23.9/benign	pathogenic	pathogenic/likely pathogenic	pathogenic PM3	paternal
	NG_PANS	PANS, dyscalculia	RAD54L	BRMS1	c.832_833del; p.L278Afs*15	rs1565204150	4e-06	N/A	no data	no data	VUS PM2	maternal
Case#	Study ID	Diagnosis	Mitochondrial Genes	Other Genes	Variant	rs # or chr. pos.	MAF	CADD/AM	VarSome/SpliceAI score	ClinVar	Franklin
14	KDWP	ASD/PANS	PRKN	LGALS4	c.G768A:p.W256X stopgain	rs374182538	5.6e-05	39	no data	no data	VUS PM2	maternal
16	AMPP	ASD/seronegative AE	POLG (FANCI 3'UTR)	PRRT	c.944T>C p.L315P nonsynonymous	rs2543339146	unknown	26.5/pathogenic	pathogenic	VUS	VUS PM2	de novo
